# Supplementary material for: Mass Spectrometric Identification of BSA Covalently Captured onto a Chip for Atomic Force Microscopy
Source: Int J Mol Sci. 2023 May 19;24(10):8999. doi: 10.3390/ijms24108999 (PMC10219506; doi:10.3390/ijms24108999)
Supplement: Supplementary file 1 [file ijms-24-08999-s001.zip]

Archive with 1 entries (1 files):
- ijms-2366330-supplementary.pdf
